# Supplementary material for: Unveiling the immunological landscape of disseminated tuberculosis: a single-cell transcriptome perspective
Source: Front Immunol. 2025 Feb 28;16:1527592. doi: 10.3389/fimmu.2025.1527592 (PMC11906432; doi:10.3389/fimmu.2025.1527592)
Supplement: Supplementary file 4 [file Table1.xlsx]

## Sheet: Sheet1
Table S1. Demographic characteristics of study populations
Sample	Case No.	Sex (M/F)	Age (range)	AFB-positive	Elispot Positive
HC	2	2/0	28 (26-30)	ND	0
LTBI	2	0/2	51 (51)	ND	2
TB	3	1/2	34 (33-35)	3	3
