# Supplementary material for: Unveiling the immunological landscape of disseminated tuberculosis: a single-cell transcriptome perspective
Source: Front Immunol. 2025 Feb 28;16:1527592. doi: 10.3389/fimmu.2025.1527592 (PMC11906432; doi:10.3389/fimmu.2025.1527592)
Supplement: Supplementary file 5 [file Table2.xlsx]

## Sheet: Table S2
Table S2. The differential expression of increased/decreased genes in T cells from DTB patients
p_val	auc	avg_log2FC	pct.1	pct.2	p_val_adj	cluster	gene
0	0.968579029123014	6.37517615191844	0.942	0.079	0	DTB	AC090498.1
0	0.960823758534345	3.04203969695945	0.969	0.092	0	DTB	ATP5E
0	0.927756620376717	2.77881013502809	0.969	0.095	0	DTB	GNB2L1
0	0.921335174232934	2.46496658643403	0.912	0.089	0	DTB	ATP5L
0	0.921277025801776	1.80507987457726	0.995	0.776	0	DTB	FTH1
0	0.918610621026206	2.90349913804029	0.85	0.041	0	DTB	PTPRCAP
0	0.91781672823717	2.4000272057674	0.919	0.091	0	DTB	ATP5G2
0	0.91088324754913	3.78584265437006	0.846	0.109	0	DTB	DUSP1
0	0.908169586031215	4.65035841544431	0.834	0.083	0	DTB	FOS
0	0.896614720498821	3.66615531930958	0.878	0.32	0	DTB	JUNB
0	0.891649557441269	1.24776984994968	0.976	0.952	0	DTB	RPS10
0	0.87424816117898	3.72936245465497	0.782	0.091	0	DTB	JUN
0	0.867282858856498	2.02083271426918	0.835	0.091	0	DTB	GLTSCR2
0	0.860286990392869	1.89924553865763	0.823	0.155	0	DTB	ALDOA
0	0.856909449180878	1.57615388376904	0.982	0.82	0	DTB	PFN1
0	0.848429772236473	1.90814517170789	0.898	0.519	0	DTB	ZFP36L2
0	0.845987940189099	1.77954917249034	0.811	0.093	0	DTB	AES
0	0.844775822101056	1.89638724393848	0.782	0.086	0	DTB	FYB
0	0.83891814744578	2.86057897207126	0.755	0.185	0	DTB	ZFP36
0	0.837093244953483	1.81538061256357	0.731	0.071	0	DTB	TCEB2
0	0.834536190735937	1.59587838619733	0.922	0.782	0	DTB	IFITM1
0	0.822123687365956	1.16508536505788	0.925	0.814	0	DTB	CD3E
0	0.820414452724985	1.11106488304133	0.947	0.855	0	DTB	PPIA
0	0.817823564669997	1.0948092063951	0.968	0.931	0	DTB	H3F3B
0	0.810767377529246	2.12819059267128	0.657	0.066	0	DTB	PPP1R15A
0	0.807108762597744	1.35402119789798	0.996	0.989	0	DTB	ACTB
0	0.804893003422366	1.64003759128116	0.857	0.587	0	DTB	TSC22D3
0	0.803222001270575	1.47758463655075	0.902	0.642	0	DTB	VIM
0	0.803131113923618	1.98334569103512	0.765	0.334	0	DTB	CD69
0	0.801590446642258	1.60124556255952	0.668	0.071	0	DTB	ATP5D
0	0.79632827913456	1.29112181418505	0.83	0.479	0	DTB	PCBP2
0	0.79550218793666	1.66040514116299	0.632	0.053	0	DTB	USMG5
0	0.793218663731933	1.20749266654624	0.913	0.54	0	DTB	ITM2B
0	0.78799435193899	1.93405664651585	0.705	0.224	0	DTB	IER2
0	0.78571008177148	1.50394423172064	0.648	0.077	0	DTB	C19orf43
0	0.78275744222541	1.58574103189575	0.639	0.075	0	DTB	RARRES3
0	0.778315537923322	1.5702847404421	0.599	0.052	0	DTB	C14orf2
0	0.77706046628672	1.60955431372914	0.582	0.038	0	DTB	ATP5I
0	0.775345913816143	1.84391961831056	0.7	0.26	0	DTB	DNAJB1
0	0.77300909309921	1.96396058103794	0.683	0.251	0	DTB	NFKBIA
0	0.772593974292676	1.46260547962464	0.602	0.063	0	DTB	ATP5G3
0	0.772081722913474	1.4307538072189	0.617	0.073	0	DTB	SEPT9
0	0.769405658552028	1.44505204788981	0.595	0.062	0	DTB	ATPIF1
0	0.768522590337408	1.47344735347374	0.584	0.055	0	DTB	CCDC109B
0	0.766756749764594	1.46679607954339	0.577	0.052	0	DTB	ATP5J2
0	0.763582160371338	1.39936884737062	0.586	0.064	0	DTB	C11orf31
0	0.761152772626842	1.40905140860562	0.586	0.066	0	DTB	SEPT1
0	0.755751040539694	1.71635715585294	0.74	0.403	0	DTB	KLF6
0	0.755455949041568	1.01499506024041	0.925	0.601	0	DTB	BTG1
0	0.754769891494631	1.38268364851066	0.559	0.056	0	DTB	SEPW1
0	0.754338025191431	1.36655422477367	0.555	0.053	0	DTB	ATP5H
0	0.753238373004292	1.5023237183961	0.786	0.468	0	DTB	TAGLN2
0	0.751673984106411	1.52932595204039	0.656	0.246	0	DTB	TUBA1A
0	0.749076501866849	1.0652428534217	0.891	0.732	0	DTB	UBC
0	0.746637945734004	1.05720630185951	0.848	0.618	0	DTB	C12orf57
0	0.74580713221238	1.70137503991757	0.626	0.211	0	DTB	TNFAIP3
0	0.74194508248285	1.3128384864796	0.548	0.066	0	DTB	SEPT6
0	0.739898691628817	1.21637961571986	0.95	0.837	0	DTB	SH3BGRL3
0	0.739220192328525	1.28547967308574	0.53	0.056	0	DTB	C19orf60
0	0.737889650752059	1.49389315228661	0.618	0.215	0	DTB	BTG2
0	0.737518038644453	1.26536426339399	0.523	0.053	0	DTB	ATP5J
0	0.7362156363014	1.19604811915235	0.564	0.08	0	DTB	FAM65B
0	0.733326756343834	1.28748890395241	0.533	0.068	0	DTB	SEPT7
0	0.730483632984813	1.33059034634187	0.509	0.053	0	DTB	C9orf142
0	0.730095698200026	1.2986488536736	0.479	0.024	0	DTB	MINOS1
0	0.729973921672107	1.49056942977037	0.56	0.138	0	DTB	GADD45B
0	0.727335343204884	1.22812940434549	0.496	0.047	0	DTB	C8orf59
0	0.725442197761319	1.21331830536674	0.498	0.053	0	DTB	C14orf166
0	0.720177177262059	1.85801615560818	0.514	0.096	0	DTB	DUSP2
0	0.718129524593012	1.44382683242201	0.455	0.024	0	DTB	FOSB
0	0.713029945995733	1.16964560610993	0.461	0.04	0	DTB	ATP5C1
0	0.708779984239602	1.01811557683218	0.697	0.394	0	DTB	CNN2
0	0.705075835866218	1.12528857284529	0.461	0.054	0	DTB	ATP5F1
0	0.704628497789148	1.0974	0.466	0.059	0	DTB	ATP5A1
0	0.70248820349626	1.25682541253414	0.633	0.312	0	DTB	COTL1
0	0.702374800084503	1.14860106227313	0.444	0.044	0	DTB	SHFM1
0	0.701590300736995	1.0923549600439	0.467	0.065	0	DTB	ATP5B
0	0.695071566506269	1.10362131471304	0.423	0.037	0	DTB	MYEOV2
0	0.694461674288232	1.05926041814716	0.475	0.104	0	DTB	EMD
0	0.692486464720229	1.30270573419765	0.427	0.05	0	DTB	NR4A2
0	0.69225214453427	1.0446760579842	0.438	0.055	0	DTB	HMHA1
0	0.691146038504708	1.09580094887884	0.409	0.031	0	DTB	SELK
0	0.687461713776214	1.08216192529176	0.534	0.208	0	DTB	YPEL5
0	0.685742196227923	1.13400953179857	0.59	0.283	0	DTB	SLC2A3
0	0.680586760822443	1.42932176695149	0.776	0.587	0	DTB	CD74
0	0.679806959143957	1.03878216393155	0.398	0.041	0	DTB	AC006129.2
0	0.659713665776225	1.02643245284223	0.446	0.147	0	DTB	ZYX
0	0.64689389390975	1.07032348755885	0.39	0.117	0	DTB	CITED2
0	0.633113576110993	1.03451364823675	0.517	0.295	0	DTB	HSPB1
0	0.610418942358894	1.34864668499571	0.265	0.046	0	DTB	GPX1
0	0.550846203366023	1.52283927220082	0.109	0.008	0	DTB	TRBV20-1
0	0.416266065054509	-1.31366	0.27	0.408	0	DTB	MT1X
0	0.397098730864942	-1.29611	0.162	0.337	0	DTB	TSHZ2
0	0.392420910142972	-1.06972	0.051	0.262	0	DTB	AOAH
0	0.378884071435945	-1.25697	0	0.242	0	DTB	SLC35F1
0	0.372793434499845	-1.09636	0	0.254	0	DTB	LINC01871
0	0.365549030201853	-1.01498	0.021	0.288	0	DTB	PLCL1
0	0.357224854257079	-1.0545	0.051	0.331	0	DTB	PPP1R16B
0	0.356426114606465	-1.23395	0.182	0.435	0	DTB	MYO1F
0	0.352209905769779	-1.17424	0.076	0.359	0	DTB	PHACTR2
0	0.352087973095413	-1.19939	0.057	0.344	0	DTB	RAP1GAP2
0	0.345792038350842	-1.01787	0.07	0.369	0	DTB	NSMCE2
0	0.343806203870547	-1.13947	0.025	0.334	0	DTB	ARHGAP26
0	0.343383995256708	-1.0457	0.14	0.436	0	DTB	SYTL3
0	0.343308041705378	-1.24194	0	0.313	0	DTB	LINC01934
0	0.341603884668712	-1.05345	0.066	0.374	0	DTB	CAMKMT
0	0.340778878909879	-1.0114	0	0.318	0	DTB	AC010609.1
0	0.340524599794254	-1.00381	0.044	0.359	0	DTB	MAP3K5
0	0.34023263817896	-1.00301	0.046	0.361	0	DTB	ERC1
0	0.338164147861375	-1.31716	0.078	0.386	0	DTB	ANK3
0	0.334603401982746	-1.15175	0.043	0.367	0	DTB	RAD51B
0	0.332192913015723	-1.15048	0.064	0.39	0	DTB	IMMP2L
0	0.33079126664602	-1.00343	0	0.338	0	DTB	AC079781.5
0	0.328984721792093	-1.10022	0	0.342	0	DTB	BABAM2
0	0.328411877373186	-1.07441	0.065	0.399	0	DTB	NCOA1
0	0.326806966891855	-1.20563	0.088	0.419	0	DTB	ATXN1
0	0.326663022625825	-1.06482	0.083	0.417	0	DTB	LRRC8C
0	0.326420940001713	-1.04757	0.054	0.395	0	DTB	BRAF
0	0.326403273959349	-1.01869	0.005	0.352	0	DTB	USP3-AS1
0	0.3258410462345	-1.09787	0.03	0.374	0	DTB	FBXL17
0	0.325580554766099	-1.02129	0.059	0.401	0	DTB	MED13L
0	0.324803860844431	-1.09998	0	0.35	0	DTB	MCUB
0	0.324021448296202	-1.17905	0.036	0.384	0	DTB	ARL15
0	0.323301997535602	-1.05815	0.051	0.398	0	DTB	PICALM
0	0.322868277072365	-1.14518	0	0.354	0	DTB	PATJ
0	0.322171466914421	-1.02053	0	0.356	0	DTB	SEM1
0	0.322063888334095	-1.05872	0.178	0.504	0	DTB	CBLB
0	0.321358764484144	-1.03544	0.037	0.391	0	DTB	R3HDM2
0	0.320119748116032	-1.10685	0	0.36	0	DTB	CCDC18-AS1
0	0.319881403524072	-1.03524	0.109	0.454	0	DTB	TCF12
0	0.318648704449262	-1.10089	0	0.363	0	DTB	NSD3
0	0.318546364677061	-1.00825	0.196	0.525	0	DTB	SRPK2
0	0.316854567232245	-1.17661	0.03	0.393	0	DTB	CASK
0	0.316763205124229	-1.5202	0.047	0.403	0	DTB	WWOX
0	0.316224951884642	-1.07525	0.178	0.515	0	DTB	STAT4
0	0.31594057127418	-1.16338	0.04	0.401	0	DTB	ZNF609
0	0.315306596469495	-1.19603	0	0.369	0	DTB	LINC00513
0	0.314911826642659	-1.14555	0.082	0.446	0	DTB	S100A9
0	0.314906575823268	-1.05079	0	0.37	0	DTB	SELENOF
0	0.314201027153834	-1.26803	0.044	0.408	0	DTB	BCAS3
0	0.313654898317333	-1.31312	0	0.373	0	DTB	CEMIP2
0	0.313379992066395	-1.106	0.072	0.436	0	DTB	DENND4A
0	0.312776139618218	-1.03802	0.182	0.524	0	DTB	NFATC3
0	0.311773790057974	-1.03211	0.161	0.51	0	DTB	PRKCQ
0	0.310849061718402	-1.08328	0.161	0.512	0	DTB	FKBP5
0	0.310300184198694	-1.08769	0.117	0.477	0	DTB	EXOC4
0	0.309375531719744	-1.0414	0.229	0.566	0	DTB	ARHGEF3
0	0.307267471869516	-1.16663	0	0.385	0	DTB	PCNX1
0	0.307116028148822	-1.08409	0.109	0.479	0	DTB	FAM172A
0	0.306622277278827	-1.08868	0	0.387	0	DTB	RTRAF
0	0.305707810352734	-1.10749	0.065	0.445	0	DTB	VPS13B
0	0.304509346544491	-1.27842	0.045	0.429	0	DTB	BTBD9
0	0.304214946642369	-1.03663	0.301	0.632	0	DTB	SYNE2
0	0.304041498916073	-1.11296	0	0.392	0	DTB	ATP5PD
0	0.303624091015268	-1.02544	0.17	0.534	0	DTB	BIRC6
0	0.303154332331346	-1.20052	0.088	0.466	0	DTB	MBD5
0	0.30259663854301	-1.29938	0.187	0.536	0	DTB	TXK
0	0.302560515611297	-1.17896	0.041	0.43	0	DTB	FAF1
0	0.30225051939745	-1.10085	0.186	0.544	0	DTB	TNIK
0	0.301795382216259	-1.20519	0.247	0.577	0	DTB	SERINC5
0	0.301173486951295	-1.18168	0.288	0.615	0	DTB	RORA
0	0.300675885522559	-1.09769	0.156	0.528	0	DTB	ZFAND3
0	0.300325178073707	-1.20661	0	0.399	0	DTB	COP1
0	0.298395434937369	-1.13671	0.113	0.498	0	DTB	PDE7A
0	0.297753098395617	-1.07563	0.144	0.524	0	DTB	HERC1
0	0.297615073786795	-1.25563	0.029	0.429	0	DTB	AKT3
0	0.297339908345399	-1.0852	0.183	0.551	0	DTB	ELMO1
0	0.296919775783918	-1.10405	0.102	0.493	0	DTB	GPATCH8
0	0.296170124909673	-1.1687	0	0.408	0	DTB	ATP5F1A
0	0.295746060871453	-1.23799	0.014	0.421	0	DTB	ARHGEF18
0	0.295727396629737	-1.20761	0.075	0.471	0	DTB	FOXO1
0	0.293953429487784	-1.24768	0.073	0.472	0	DTB	CARD11
0	0.293743054075009	-1.31335	0.212	0.57	0	DTB	THEMIS
0	0.293609240362884	-1.32049	0.061	0.462	0	DTB	CHST11
0	0.292221325397948	-1.24085	0.119	0.512	0	DTB	IQGAP2
0	0.291319159271723	-1.09386	0.195	0.572	0	DTB	BPTF
0	0.291215030453185	-1.18363	0	0.418	0	DTB	ATP5MC3
0	0.290496109452596	-1.24012	0.053	0.463	0	DTB	CDKAL1
0	0.290419938434149	-1.12682	0.224	0.593	0	DTB	UTRN
0	0.288995561061216	-1.36553	0	0.422	0	DTB	AC016074.2
0	0.288711675441313	-1.26908	0	0.423	0	DTB	TUT4
0	0.288097550832736	-1.64039	0.19	0.559	0	DTB	BCL2
0	0.287472901827191	-1.21316	0	0.425	0	DTB	COPS9
0	0.286827707236503	-1.18766	0	0.426	0	DTB	ATP5PF
0	0.286737379993806	-1.38678	0	0.427	0	DTB	PRKCQ-AS1
0	0.286259935996697	-1.26908	0	0.427	0	DTB	OGA
0	0.285356663569733	-1.20707	0	0.429	0	DTB	MICOS10
0	0.281666150510994	-1.29001	0	0.437	0	DTB	TRIR
0	0.280402255019702	-1.27723	0.175	0.572	0	DTB	PIK3R5
0	0.27958994011077	-1.09521	0.309	0.667	0	DTB	EPB41
0	0.279212737075317	-1.59433	0.119	0.527	0	DTB	BACH2
0	0.279162795499123	-1.23466	0	0.442	0	DTB	ATP5MF
0	0.276917518323526	-1.25681	0	0.446	0	DTB	SELENOH
0	0.274386830729524	-1.16188	0.39	0.718	0	DTB	TC2N
0	0.274156366159681	-1.34146	0.046	0.489	0	DTB	PAN3
0	0.274011925638748	-1.23059	0.147	0.568	0	DTB	LRBA
0	0.272698624020819	-1.25989	0.313	0.673	0	DTB	P2RY8
0	0.2722538449754	-1.26837	0.291	0.663	0	DTB	PCED1B
0	0.271549499328998	-1.40192	0	0.457	0	DTB	TMEM131L
0	0.27114740136607	-1.34233	0.135	0.561	0	DTB	RUNX1
0	0.270980018064336	-1.45673	0.03	0.482	0	DTB	SIK3
0	0.270519002317107	-1.06183	0.536	0.812	0	DTB	CD247
0	0.269460075272753	-1.54824	0.074	0.515	0	DTB	SMYD3
0	0.269003670587002	-1.14554	0.031	0.495	0	DTB	IGKC
0	0.267497677299474	-1.9206	0	0.465	0	DTB	NOP53
0	0.266375038711675	-1.51754	0	0.467	0	DTB	AC119396.1
0	0.266155672550841	-1.3286	0	0.468	0	DTB	ATP5IF1
0	0.265156145005738	-1.2381	0.152	0.587	0	DTB	ASH1L
0	0.264889325497113	-1.18196	0.207	0.628	0	DTB	DOCK8
0	0.262478063383917	-1.49163	0	0.475	0	DTB	AC079793.1
0	0.262054932431349	-1.43733	0.095	0.548	0	DTB	RAPGEF6
0	0.261690925983277	-1.32327	0	0.477	0	DTB	TOMM6
0	0.260838269659872	-1.39208	0.087	0.545	0	DTB	STAG1
0	0.25814235573449	-1.39109	0	0.484	0	DTB	SEPTIN9
0	0.258094298662581	-1.39645	0.087	0.555	0	DTB	PIP4K2A
0	0.255602817102407	-1.65432	0.198	0.621	0	DTB	INPP4B
0	0.25333679015016	-1.39621	0.074	0.55	0	DTB	ARID1B
0	0.249868263604576	-1.41233	0.194	0.635	0	DTB	DPYD
0	0.247317989430127	-1.53763	0.033	0.532	0	DTB	FTX
0	0.243591790902596	-1.36135	0.256	0.696	0	DTB	FYN
0	0.241827280419356	-1.49578	0.168	0.635	0	DTB	PRKCB
0	0.237947765045938	-1.46871	0	0.524	0	DTB	ATP5MD
0	0.237409413819714	-1.42875	0.264	0.696	0	DTB	SSH2
0	0.231808856731672	-1.67291	0.211	0.669	0	DTB	PDE3B
0	0.22977001906691	-1.69494	0.187	0.665	0	DTB	RABGAP1L
0	0.228586895540793	-1.77948	0.063	0.584	0	DTB	PRKCA
0	0.228127903375658	-1.55227	0	0.544	0	DTB	ATP5ME
0	0.225856818416434	-1.62091	0	0.548	0	DTB	TLE5
0	0.222463094869413	-1.59532	0	0.555	0	DTB	ATP5PO
0	0.217837663493043	-1.66486	0.153	0.663	0	DTB	KLF12
0	0.21721453549297	-1.54554	0.262	0.724	0	DTB	BCL11B
0	0.216299788514746	-1.36361	0.439	0.811	0	DTB	CDC42SE2
0	0.214565913079385	-1.71676	0	0.571	0	DTB	PLAAT4
0	0.213946526272324	-1.76204	0	0.572	0	DTB	SNHG32
0	0.212619210668811	-1.66582	0.228	0.709	0	DTB	DOCK10
0	0.211045821540294	-1.631	0.237	0.718	0	DTB	FOXN3
0	0.207339733663673	-1.67992	0	0.585	0	DTB	ELOB
0	0.206513884587592	-1.76567	0	0.587	0	DTB	SEPTIN7
0	0.203807100467239	-1.48449	0.311	0.772	0	DTB	TNRC6B
0	0.202423350882626	-1.71889	0	0.595	0	DTB	ATP5MPL
0	0.200961816344833	-1.80903	0.097	0.658	0	DTB	PACS1
0	0.200945481024214	-1.46552	0.298	0.773	0	DTB	ANKRD44
0	0.19478788381353	-1.55176	0.459	0.842	0	DTB	SKAP1
0	0.193197519606481	-1.62412	0.325	0.794	0	DTB	PRKCH
0	0.189558382521866	-1.8733	0.187	0.721	0	DTB	PITPNC1
0	0.18926138123258	-1.93959	0	0.621	0	DTB	SEPTIN6
0	0.189018873156812	-1.75645	0.477	0.847	0	DTB	FOXP1
0	0.187510100209657	-2.29799	0.155	0.704	0	DTB	MAML2
0	0.176468915397018	-1.66758	0.308	0.82	0	DTB	TRAC
0	0.172781819227132	-2.01567	0.107	0.714	0	DTB	ZBTB20
0	0.160027650994449	-1.23581	0.851	0.968	0	DTB	RPL23
0	0.139478166615051	-2.24923	0	0.721	0	DTB	SNHG6
0	0.132798757690269	-1.97178	0.474	0.901	0	DTB	ARHGAP15
0	0.132251987199339	-2.41132	0	0.735	0	DTB	PCED1B-AS1
0	0.129155053164034	-2.62168	0	0.742	0	DTB	FYB1
0	0.128187261278001	-2.2888	0	0.744	0	DTB	ATP5MC2
0	0.125593579023433	-2.74886	0	0.749	0	DTB	LINC01619
0	0.120780427376897	-2.81707	0	0.758	0	DTB	SNHG5
0	0.113684159908648	-1.86477	0.846	0.966	0	DTB	RPL36A
0	0.112573552183338	-2.7227	0	0.775	0	DTB	SNHG29
0	0.112111606511317	-1.42216	0.96	0.99	0	DTB	RPL31
0	0.104626828981897	-1.47199	0.953	0.991	0	DTB	RPL7
0	0.0984362033207087	-1.18107	0.978	0.996	0	DTB	RPL21
0	0.0968179002787241	-3.08442	0	0.806	0	DTB	GAS5
0	0.0922358731894421	-2.08279	0.845	0.98	0	DTB	RPS17
0	0.0874367709301125	-2.74879	0	0.825	0	DTB	ATP5MG
0	0.0873335397956024	-3.1317	0	0.825	0	DTB	RIPOR2
0	0.0839484201074668	-1.92912	0.882	0.985	0	DTB	RPS20
0	0.0746233568159383	-1.84452	0.972	0.996	0	DTB	RPL13A
0	0.0743709362855536	-2.20562	0.897	0.989	0	DTB	RPL27A
0	0.0738733449715665	-1.43382	0.986	0.999	0	DTB	MALAT1
0	0.062390316919583	-3.34321	0	0.875	0	DTB	ATP5F1E
0	0.0555254464746568	-4.13295	0	0.889	0	DTB	RACK1
0	0.0550499931867047	-1.76853	0.974	0.996	0	DTB	RPL41
