# Supplementary material for: Unveiling the immunological landscape of disseminated tuberculosis: a single-cell transcriptome perspective
Source: Front Immunol. 2025 Feb 28;16:1527592. doi: 10.3389/fimmu.2025.1527592 (PMC11906432; doi:10.3389/fimmu.2025.1527592)
Supplement: Supplementary file 6 [file Table3.xlsx]

## Sheet: Table_S1
Table S3. Cell exhaustion response genes and cexhaustion markers, related to Figure 3
Genes of cell exhaustion response	Defined markers of CD8+T cell exhaustion	Defined markers of CD4+T cell exhaustion
KIAA1671	PD-1(PDCD1)	PDCD1
ABI3	TIGIT	LAG3
ADAM19	LAG3	TIGIT
AKNA	CTLA4	HAVCR2
ARHGAP9	HAVCR2 (TIM3)	BTLA
ARL6IP1	BTLA	KLRG1
ARMC7	CD80	CD200
BCL2A1		CD244 (2B4)
CBX4
CCL3
CCL4
CCL5
CD160
CD164
CD27
CD3E
CD3G
CD7
CD82
CD8A
CST7
CXCR6
DAPK2
DTX1
DUSP2
EFHD2
EIF4A2
FAM189B
FASLG
FOXN3
FYN
GIMAP1
GIMAP6
GIMAP7
GLRX
GNG2
GRAMD1A
GZMA
GZMB
GZMK
HLA-A
HCST
HSPA5
ID2
IFIT3
IL21R
ISG15
ITK
ITPKB
LAX1
LRRK1
MBNL1
MXD4
NR4A2
PDCD1
PFDN5
PLA2G16
PLAC8
PRDX5
PRKCH
PSMB10
PSMB8
PSME1
PTGER4
PTPN18
PTPN22
RGS1
RGS2
RGS3
RTP4
RUNX3
SH2D2A
SHISA5
SIPA1
SLC3A2
STAT1
STK17B
TAP2
TAPBP
TAPBPL
TNFRSF1B
TOX
UCP2
VMP1
ZBP1
