# Supplementary material for: Unveiling the immunological landscape of disseminated tuberculosis: a single-cell transcriptome perspective
Source: Front Immunol. 2025 Feb 28;16:1527592. doi: 10.3389/fimmu.2025.1527592 (PMC11906432; doi:10.3389/fimmu.2025.1527592)
Supplement: Supplementary file 7 [file Table4.xlsx]

## Sheet: Table S3
Table S4 The functional enrichment of T cell exhaustion related genes in the downregulated part of DTB corresponds to Figure 3.
	ONTOLOGY	ID	Description	GeneRatio	BgRatio	pvalue	p.adjust	qvalue	geneID	Count
GO:0046631	BP	GO:0046631	alpha-beta T cell activation	10/78	181/18870	3.67907e-09	4.40704e-06	3.37406e-06	CD160/CD3E/CD3G/HLA-A/ITK/ITPKB/PTGER4/PTPN22/RUNX3/TOX	10
GO:0050863	BP	GO:0050863	regulation of T cell activation	13/78	381/18870	5.0919e-09	4.40704e-06	3.37406e-06	CCL5/CD160/CD27/CD3E/DTX1/FYN/HLA-A/ITPKB/LAX1/PTPN22/RUNX3/TNFRSF1B/TOX	13
GO:0050851	BP	GO:0050851	antigen receptor-mediated signaling pathway	10/78	205/18870	1.2168e-08	7.02096e-06	5.37528e-06	CD160/CD3E/CD3G/CD8A/FYN/HLA-A/ITK/LAX1/PRKCH/PTPN22	10
GO:0030217	BP	GO:0030217	T cell differentiation	11/78	307/18870	5.21947e-08	2.25872e-05	1.72929e-05	CD27/CD3E/CD3G/CD8A/DTX1/ITK/ITPKB/PTGER4/PTPN22/RUNX3/TOX	11
GO:0022407	BP	GO:0022407	regulation of cell-cell adhesion	13/78	493/18870	1.05788e-07	3.66239e-05	2.80394e-05	ADAM19/AKNA/CCL5/CD160/CD27/CD3E/DTX1/FYN/HLA-A/ITPKB/LAX1/PTPN22/RUNX3	13
GO:0050852	BP	GO:0050852	T cell receptor signaling pathway	8/78	144/18870	1.41343e-07	4.07773e-05	3.12194e-05	CD160/CD3E/CD3G/CD8A/FYN/HLA-A/ITK/PTPN22	8
GO:0030098	BP	GO:0030098	lymphocyte differentiation	12/78	429/18870	1.83065e-07	4.23085e-05	3.23916e-05	CD27/CD3E/CD3G/CD8A/DTX1/ID2/ITK/ITPKB/PTGER4/PTPN22/RUNX3/TOX	12
GO:0072677	BP	GO:0072677	eosinophil migration	5/78	32/18870	1.95533e-07	4.23085e-05	3.23916e-05	CCL3/CCL4/CCL5/DAPK2/PTGER4	5
GO:0045059	BP	GO:0045059	positive thymic T cell selection	4/78	14/18870	2.62e-07	5.03913e-05	3.85798e-05	CD3E/CD3G/ITPKB/TOX	4
GO:0002696	BP	GO:0002696	positive regulation of leukocyte activation	11/78	380/18870	4.4437e-07	6.87092e-05	5.26042e-05	CCL3/CCL5/CD160/CD27/CD3E/FYN/HLA-A/ITPKB/PTPN22/RUNX3/TOX	11
GO:1903037	BP	GO:1903037	regulation of leukocyte cell-cell adhesion	11/78	382/18870	4.68058e-07	6.87092e-05	5.26042e-05	CCL5/CD160/CD27/CD3E/DTX1/FYN/HLA-A/ITPKB/LAX1/PTPN22/RUNX3	11
GO:0019882	BP	GO:0019882	antigen processing and presentation	7/78	116/18870	5.09286e-07	6.87092e-05	5.26042e-05	CD8A/HLA-A/PSMB8/PSME1/TAP2/TAPBP/TAPBPL	7
GO:0046635	BP	GO:0046635	positive regulation of alpha-beta T cell activation	6/78	72/18870	5.16014e-07	6.87092e-05	5.26042e-05	CD160/CD3E/HLA-A/ITPKB/PTPN22/RUNX3	6
GO:1903131	BP	GO:1903131	mononuclear cell differentiation	12/78	481/18870	6.19768e-07	7.66299e-05	5.86683e-05	CD27/CD3E/CD3G/CD8A/DTX1/ID2/ITK/ITPKB/PTGER4/PTPN22/RUNX3/TOX	12
GO:0050867	BP	GO:0050867	positive regulation of cell activation	11/78	396/18870	6.67559e-07	7.70363e-05	5.89794e-05	CCL3/CCL5/CD160/CD27/CD3E/FYN/HLA-A/ITPKB/PTPN22/RUNX3/TOX	11
GO:0002429	BP	GO:0002429	immune response-activating cell surface receptor signaling pathway	10/78	318/18870	7.32524e-07	7.92499e-05	6.06742e-05	CD160/CD3E/CD3G/CD8A/FYN/HLA-A/ITK/LAX1/PRKCH/PTPN22	10
GO:0022409	BP	GO:0022409	positive regulation of cell-cell adhesion	10/78	322/18870	8.20638e-07	8.35603e-05	6.39742e-05	ADAM19/CCL5/CD160/CD27/CD3E/FYN/HLA-A/ITPKB/PTPN22/RUNX3	10
GO:0050870	BP	GO:0050870	positive regulation of T cell activation	9/78	251/18870	9.26238e-07	8.90733e-05	6.8195e-05	CCL5/CD160/CD27/CD3E/FYN/HLA-A/ITPKB/PTPN22/RUNX3	9
GO:0051251	BP	GO:0051251	positive regulation of lymphocyte activation	10/78	330/18870	1.02508e-06	9.33905e-05	7.15003e-05	CCL5/CD160/CD27/CD3E/FYN/HLA-A/ITPKB/PTPN22/RUNX3/TOX	10
GO:0007159	BP	GO:0007159	leukocyte cell-cell adhesion	11/78	419/18870	1.16059e-06	0.000100449	7.69043e-05	CCL5/CD160/CD27/CD3E/DTX1/FYN/HLA-A/ITPKB/LAX1/PTPN22/RUNX3	11
GO:0002768	BP	GO:0002768	immune response-regulating cell surface receptor signaling pathway	10/78	346/18870	1.57116e-06	0.000129509	9.91524e-05	CD160/CD3E/CD3G/CD8A/FYN/HLA-A/ITK/LAX1/PRKCH/PTPN22	10
GO:1903039	BP	GO:1903039	positive regulation of leukocyte cell-cell adhesion	9/78	275/18870	1.9712e-06	0.000155098	0.000118744	CCL5/CD160/CD27/CD3E/FYN/HLA-A/ITPKB/PTPN22/RUNX3	9
GO:0045061	BP	GO:0045061	thymic T cell selection	4/78	23/18870	2.25313e-06	0.000169572	0.000129826	CD3E/CD3G/ITPKB/TOX	4
GO:0042098	BP	GO:0042098	T cell proliferation	8/78	213/18870	2.75111e-06	0.000198424	0.000151914	CCL5/CD3E/FYN/HLA-A/PSMB10/PTPN22/SH2D2A/TNFRSF1B	8
GO:0048245	BP	GO:0048245	eosinophil chemotaxis	4/78	28/18870	5.12873e-06	0.000355113	0.000271877	CCL3/CCL4/CCL5/DAPK2	4
GO:0036037	BP	GO:0036037	CD8-positive, alpha-beta T cell activation	4/78	29/18870	5.93069e-06	0.000394847	0.000302297	HLA-A/PTPN22/RUNX3/TOX	4
GO:0035747	BP	GO:0035747	natural killer cell chemotaxis	3/78	10/18870	7.98474e-06	0.00051191	0.000391921	CCL3/CCL4/CCL5	3
GO:0046634	BP	GO:0046634	regulation of alpha-beta T cell activation	6/78	116/18870	8.48665e-06	0.000524657	0.00040168	CD160/CD3E/HLA-A/ITPKB/PTPN22/RUNX3	6
GO:0071887	BP	GO:0071887	leukocyte apoptotic process	6/78	121/18870	1.08143e-05	0.000645504	0.000494201	CCL5/CD27/CD3G/FASLG/ITPKB/PDCD1	6
GO:0002474	BP	GO:0002474	antigen processing and presentation of peptide antigen via MHC class I	4/78	36/18870	1.43895e-05	0.000830273	0.000635662	HLA-A/TAP2/TAPBP/TAPBPL	4
GO:0032729	BP	GO:0032729	positive regulation of type II interferon production	5/78	77/18870	1.65952e-05	0.000926652	0.00070945	CD160/CD3E/HLA-A/ISG15/PTPN22	5
GO:0043368	BP	GO:0043368	positive T cell selection	4/78	40/18870	2.20469e-05	0.00118295	0.000905675	CD3E/CD3G/ITPKB/TOX	4
GO:0070227	BP	GO:0070227	lymphocyte apoptotic process	5/78	82/18870	2.25519e-05	0.00118295	0.000905675	CCL5/CD27/CD3G/FASLG/PDCD1	5
GO:0043922	BP	GO:0043922	negative regulation by host of viral transcription	3/78	14/18870	2.39332e-05	0.00120599	0.000923316	CCL3/CCL4/CCL5	3
GO:0002757	BP	GO:0002757	immune response-activating signaling pathway	10/78	473/18870	2.43846e-05	0.00120599	0.000923316	CD160/CD3E/CD3G/CD8A/FYN/HLA-A/ITK/LAX1/PRKCH/PTPN22	10
GO:0045785	BP	GO:0045785	positive regulation of cell adhesion	10/78	482/18870	2.863e-05	0.00137663	0.00105395	ADAM19/CCL5/CD160/CD27/CD3E/FYN/HLA-A/ITPKB/PTPN22/RUNX3	10
GO:0002764	BP	GO:0002764	immune response-regulating signaling pathway	10/78	500/18870	3.90531e-05	0.00178218	0.00136444	CD160/CD3E/CD3G/CD8A/FYN/HLA-A/ITK/LAX1/PRKCH/PTPN22	10
GO:0046651	BP	GO:0046651	lymphocyte proliferation	8/78	307/18870	3.91235e-05	0.00178218	0.00136444	CCL5/CD3E/FYN/HLA-A/PSMB10/PTPN22/SH2D2A/TNFRSF1B	8
GO:2000106	BP	GO:2000106	regulation of leukocyte apoptotic process	5/78	93/18870	4.14622e-05	0.00184028	0.00140893	CCL5/CD27/CD3G/ITPKB/PDCD1	5
GO:0032943	BP	GO:0032943	mononuclear cell proliferation	8/78	314/18870	4.58791e-05	0.00198542	0.00152005	CCL5/CD3E/FYN/HLA-A/PSMB10/PTPN22/SH2D2A/TNFRSF1B	8
GO:1903706	BP	GO:1903706	regulation of hemopoiesis	9/78	417/18870	5.46419e-05	0.00230695	0.00176622	CCL3/CD27/DTX1/ID2/ISG15/ITPKB/RUNX3/STAT1/TOX	9
GO:0045058	BP	GO:0045058	T cell selection	4/78	53/18870	6.78235e-05	0.0027953	0.0021401	CD3E/CD3G/ITPKB/TOX	4
GO:0140131	BP	GO:0140131	positive regulation of lymphocyte chemotaxis	3/78	20/18870	7.36276e-05	0.00296394	0.00226921	CCL3/CCL4/CCL5	3
GO:2001185	BP	GO:2001185	regulation of CD8-positive, alpha-beta T cell activation	3/78	21/18870	8.56434e-05	0.00332048	0.00254218	HLA-A/PTPN22/RUNX3	3
GO:0097305	BP	GO:0097305	response to alcohol	7/78	254/18870	8.63211e-05	0.00332048	0.00254218	CCL3/CD27/FYN/GNG2/GRAMD1A/PTGER4/RGS2	7
GO:0070231	BP	GO:0070231	T cell apoptotic process	4/78	58/18870	9.67434e-05	0.00360813	0.0027624	CCL5/CD27/FASLG/PDCD1	4
GO:0070661	BP	GO:0070661	leukocyte proliferation	8/78	350/18870	9.79677e-05	0.00360813	0.0027624	CCL5/CD3E/FYN/HLA-A/PSMB10/PTPN22/SH2D2A/TNFRSF1B	8
GO:2000107	BP	GO:2000107	negative regulation of leukocyte apoptotic process	4/78	59/18870	0.000103455	0.00373085	0.00285636	CCL5/CD27/ITPKB/PDCD1	4
GO:0070228	BP	GO:0070228	regulation of lymphocyte apoptotic process	4/78	60/18870	0.000110499	0.00390354	0.00298857	CCL5/CD27/CD3G/PDCD1	4
GO:0019885	BP	GO:0019885	antigen processing and presentation of endogenous peptide antigen via MHC class I	3/78	23/18870	0.000113364	0.00392466	0.00300474	HLA-A/TAP2/TAPBP	3
GO:0002443	BP	GO:0002443	leukocyte mediated immunity	9/78	466/18870	0.000127436	0.00429383	0.00328738	CCL3/CD160/CD27/CD8A/GZMB/HLA-A/IL21R/TAP2/TNFRSF1B	9
GO:0032609	BP	GO:0032609	type II interferon production	5/78	119/18870	0.000134028	0.00429383	0.00328738	CD160/CD3E/HLA-A/ISG15/PTPN22	5
GO:0032649	BP	GO:0032649	regulation of type II interferon production	5/78	119/18870	0.000134028	0.00429383	0.00328738	CD160/CD3E/HLA-A/ISG15/PTPN22	5
GO:0035710	BP	GO:0035710	CD4-positive, alpha-beta T cell activation	5/78	119/18870	0.000134028	0.00429383	0.00328738	CD160/CD3E/PTGER4/RUNX3/TOX	5
GO:0002449	BP	GO:0002449	lymphocyte mediated immunity	8/78	368/18870	0.000138422	0.00429383	0.00328738	CD160/CD27/CD8A/GZMB/HLA-A/IL21R/TAP2/TNFRSF1B	8
GO:0071346	BP	GO:0071346	cellular response to type II interferon	5/78	120/18870	0.000139407	0.00429383	0.00328738	CCL3/CCL4/CCL5/FASLG/STAT1	5
GO:0002483	BP	GO:0002483	antigen processing and presentation of endogenous peptide antigen	3/78	25/18870	0.000146352	0.00429383	0.00328738	HLA-A/TAP2/TAPBP	3
GO:0046629	BP	GO:0046629	gamma-delta T cell activation	3/78	25/18870	0.000146352	0.00429383	0.00328738	CD3E/CD3G/ITK	3
GO:0046641	BP	GO:0046641	positive regulation of alpha-beta T cell proliferation	3/78	25/18870	0.000146352	0.00429383	0.00328738	CD3E/HLA-A/PTPN22	3
GO:0046632	BP	GO:0046632	alpha-beta T cell differentiation	5/78	124/18870	0.000162594	0.0046808	0.00358364	ITK/ITPKB/PTGER4/RUNX3/TOX	5
GO:1901623	BP	GO:1901623	regulation of lymphocyte chemotaxis	3/78	26/18870	0.00016495	0.0046808	0.00358364	CCL3/CCL4/CCL5	3
GO:0002695	BP	GO:0002695	negative regulation of leukocyte activation	6/78	202/18870	0.000189113	0.00527992	0.00404233	CST7/DTX1/ID2/LAX1/PTPN22/RUNX3	6
GO:0001819	BP	GO:0001819	positive regulation of cytokine production	9/78	499/18870	0.000212567	0.00566524	0.00433734	CCL3/CD160/CD3E/HLA-A/ISG15/ITK/PTGER4/PTPN22/STAT1	9
GO:0048002	BP	GO:0048002	antigen processing and presentation of peptide antigen	4/78	71/18870	0.000212733	0.00566524	0.00433734	HLA-A/TAP2/TAPBP/TAPBPL	4
GO:1902475	BP	GO:1902475	L-alpha-amino acid transmembrane transport	4/78	71/18870	0.000212733	0.00566524	0.00433734	ARL6IP1/RGS2/SLC3A2/UCP2	4
GO:0045619	BP	GO:0045619	regulation of lymphocyte differentiation	6/78	212/18870	0.000245485	0.00643841	0.00492928	CD27/DTX1/ID2/ITPKB/RUNX3/TOX	6
GO:0007162	BP	GO:0007162	negative regulation of cell adhesion	7/78	312/18870	0.000305704	0.00786865	0.00602428	AKNA/CD164/DTX1/LAX1/PTPN22/RUNX3/SIPA1	7
GO:0019883	BP	GO:0019883	antigen processing and presentation of endogenous antigen	3/78	32/18870	0.000309109	0.00786865	0.00602428	HLA-A/TAP2/TAPBP	3
GO:0034341	BP	GO:0034341	response to type II interferon	5/78	143/18870	0.000315475	0.00791431	0.00605924	CCL3/CCL4/CCL5/FASLG/STAT1	5
GO:0050866	BP	GO:0050866	negative regulation of cell activation	6/78	223/18870	0.000321973	0.00796193	0.0060957	CST7/DTX1/ID2/LAX1/PTPN22/RUNX3	6
GO:0031348	BP	GO:0031348	negative regulation of defense response	7/78	321/18870	0.000362859	0.0086935	0.00665579	CST7/FYN/HLA-A/ISG15/PTGER4/PTPN22/TNFRSF1B	7
GO:1902105	BP	GO:1902105	regulation of leukocyte differentiation	7/78	321/18870	0.000362859	0.0086935	0.00665579	CCL3/CD27/DTX1/ID2/ITPKB/RUNX3/TOX	7
GO:0050727	BP	GO:0050727	regulation of inflammatory response	8/78	425/18870	0.000366623	0.0086935	0.00665579	AKNA/CCL3/CCL5/CST7/FYN/PTGER4/TNFRSF1B/ZBP1	8
GO:0140534	CC	GO:0140534	endoplasmic reticulum protein-containing complex	6/82	126/19886	1.35608e-05	0.00184426	0.00152737	ARL6IP1/HLA-A/HSPA5/TAP2/TAPBP/TAPBPL	6
GO:0009897	CC	GO:0009897	external side of plasma membrane	9/82	387/19886	3.05511e-05	0.00207748	0.00172051	CD27/CD3E/CD3G/CD8A/CXCR6/FASLG/HLA-A/IL21R/PDCD1	9
GO:0042608	MF	GO:0042608	T cell receptor binding	3/83	11/18496	1.40092e-05	0.00184598	0.00154515	CD3E/CD3G/HLA-A	3
GO:0017124	MF	GO:0017124	SH3 domain binding	6/83	122/18496	1.81487e-05	0.00184598	0.00154515	ABI3/ADAM19/CD3E/DTX1/PTPN22/SH2D2A	6
GO:0023023	MF	GO:0023023	MHC protein complex binding	4/83	37/18496	2.22407e-05	0.00184598	0.00154515	CD160/CD8A/TAPBP/TAPBPL	4
GO:0016004	MF	GO:0016004	phospholipase activator activity	3/83	15/18496	3.81334e-05	0.0023738	0.00198695	CCL3/CCL5/FYN	3
GO:0048020	MF	GO:0048020	CCR chemokine receptor binding	4/83	50/18496	7.41908e-05	0.00332686	0.00278469	CCL3/CCL4/CCL5/STAT1	4
GO:0060229	MF	GO:0060229	lipase activator activity	3/83	19/18496	8.01652e-05	0.00332686	0.00278469	CCL3/CCL5/FYN	3
