# Supplementary material for: Unveiling the immunological landscape of disseminated tuberculosis: a single-cell transcriptome perspective
Source: Front Immunol. 2025 Feb 28;16:1527592. doi: 10.3389/fimmu.2025.1527592 (PMC11906432; doi:10.3389/fimmu.2025.1527592)
Supplement: Supplementary file 8 [file Table5.xlsx]

## Sheet: Table S2
Table S5 The functional enrichment of T cell exhaustion related genes in the upregulated part of DTB corresponds to Figure 3.
	ONTOLOGY	ID	Description	GeneRatio	BgRatio	pvalue	p.adjust	qvalue	geneID	Count
GO:0072677	BP	GO:0072677	eosinophil migration	4/36	32/18870	3.86122e-07	0.000388966	0.000266573	CCL5/PTGER4/CCL4/CCL3	4
GO:0035747	BP	GO:0035747	natural killer cell chemotaxis	3/36	10/18870	7.58218e-07	0.000388966	0.000266573	CCL5/CCL4/CCL3	3
GO:0043922	BP	GO:0043922	negative regulation by host of viral transcription	3/36	14/18870	2.28789e-06	0.000668449	0.000458114	CCL5/CCL4/CCL3	3
GO:0019882	BP	GO:0019882	antigen processing and presentation	5/36	116/18870	2.60604e-06	0.000668449	0.000458114	PSME1/TAPBPL/CD8A/TAPBP/PSMB8	5
GO:0140131	BP	GO:0140131	positive regulation of lymphocyte chemotaxis	3/36	20/18870	7.10918e-06	0.0014588	0.000999776	CCL5/CCL4/CCL3	3
GO:1902475	BP	GO:1902475	L-alpha-amino acid transmembrane transport	4/36	71/18870	9.89517e-06	0.00169207	0.00115964	RGS2/SLC3A2/ARL6IP1/UCP2	4
GO:1901623	BP	GO:1901623	regulation of lymphocyte chemotaxis	3/36	26/18870	1.60868e-05	0.00235787	0.00161594	CCL5/CCL4/CCL3	3
GO:0048245	BP	GO:0048245	eosinophil chemotaxis	3/36	28/18870	2.02163e-05	0.00259274	0.00177691	CCL5/CCL4/CCL3	3
GO:0015807	BP	GO:0015807	L-amino acid transport	4/36	90/18870	2.53601e-05	0.00289105	0.00198135	RGS2/SLC3A2/ARL6IP1/UCP2	4
GO:0003333	BP	GO:0003333	amino acid transmembrane transport	4/36	101/18870	3.99227e-05	0.00409607	0.0028072	RGS2/SLC3A2/ARL6IP1/UCP2	4
GO:0071347	BP	GO:0071347	cellular response to interleukin-1	4/36	111/18870	5.77716e-05	0.00538851	0.00369296	ZBP1/CCL5/CCL4/CCL3	4
GO:0050850	BP	GO:0050850	positive regulation of calcium-mediated signaling	3/36	42/18870	6.95554e-05	0.00548952	0.00376218	CCL4/CD3E/CCL3	3
GO:2000403	BP	GO:2000403	positive regulation of lymphocyte migration	3/36	42/18870	6.95554e-05	0.00548952	0.00376218	CCL5/CCL4/CCL3	3
GO:0071346	BP	GO:0071346	cellular response to type II interferon	4/36	120/18870	7.8279e-05	0.00573673	0.00393161	CCL5/STAT1/CCL4/CCL3	4
GO:0089718	BP	GO:0089718	amino acid import across plasma membrane	3/36	50/18870	0.000117515	0.00799614	0.00548007	RGS2/SLC3A2/ARL6IP1	3
GO:0019083	BP	GO:0019083	viral transcription	3/36	51/18870	0.000124696	0.00799614	0.00548007	CCL5/CCL4/CCL3	3
GO:0070555	BP	GO:0070555	response to interleukin-1	4/36	140/18870	0.000142173	0.00815932	0.0055919	ZBP1/CCL5/CCL4/CCL3	4
GO:0016032	BP	GO:0016032	viral process	6/36	432/18870	0.000151275	0.00815932	0.0055919	ISG15/CCL5/SLC3A2/STAT1/CCL4/CCL3	6
GO:0034341	BP	GO:0034341	response to type II interferon	4/36	143/18870	0.00015427	0.00815932	0.0055919	CCL5/STAT1/CCL4/CCL3	4
GO:0009615	BP	GO:0009615	response to virus	6/36	436/18870	0.000159051	0.00815932	0.0055919	ZBP1/ISG15/CCL5/STAT1/IFIT3/CCL4	6
GO:0006865	BP	GO:0006865	amino acid transport	4/36	150/18870	0.000185373	0.00897927	0.00615384	RGS2/SLC3A2/ARL6IP1/UCP2	4
GO:0033632	BP	GO:0033632	regulation of cell-cell adhesion mediated by integrin	2/36	11/18870	0.000192538	0.00897927	0.00615384	CCL5/CD3E	2
GO:0097530	BP	GO:0097530	granulocyte migration	4/36	156/18870	0.000215441	0.00906056	0.00620956	CCL5/PTGER4/CCL4/CCL3	4
GO:1905039	BP	GO:1905039	carboxylic acid transmembrane transport	4/36	156/18870	0.000215441	0.00906056	0.00620956	RGS2/SLC3A2/ARL6IP1/UCP2	4
GO:1903825	BP	GO:1903825	organic acid transmembrane transport	4/36	157/18870	0.000220774	0.00906056	0.00620956	RGS2/SLC3A2/ARL6IP1/UCP2	4
GO:0048247	BP	GO:0048247	lymphocyte chemotaxis	3/36	64/18870	0.000245265	0.00967855	0.00663309	CCL5/CCL4/CCL3	3
GO:0140534	CC	GO:0140534	endoplasmic reticulum protein-containing complex	4/37	126/19886	8.63077e-05	0.00414926	0.00317647	TAPBPL/ARL6IP1/TAPBP/HSPA5	4
GO:0019774	CC	GO:0019774	proteasome core complex, beta-subunit complex	2/37	11/19886	0.000183319	0.00414926	0.00317647	PSMB10/PSMB8	2
GO:0000502	CC	GO:0000502	proteasome complex	3/37	60/19886	0.000188603	0.00414926	0.00317647	PSMB10/PSME1/PSMB8	3
GO:1905369	CC	GO:1905369	endopeptidase complex	3/37	84/19886	0.000509278	0.00827158	0.00633231	PSMB10/PSME1/PSMB8	3
GO:0005839	CC	GO:0005839	proteasome core complex	2/37	20/19886	0.000626635	0.00827158	0.00633231	PSMB10/PSMB8	2
GO:0048020	MF	GO:0048020	CCR chemokine receptor binding	4/37	50/18496	2.92175e-06	0.000470402	0.000313704	CCL5/STAT1/CCL4/CCL3	4
GO:0042379	MF	GO:0042379	chemokine receptor binding	4/37	74/18496	1.41061e-05	0.00113554	0.000757272	CCL5/STAT1/CCL4/CCL3	4
GO:0023023	MF	GO:0023023	MHC protein complex binding	3/37	37/18496	5.46351e-05	0.00293209	0.00195536	TAPBPL/CD8A/TAPBP	3
GO:0008009	MF	GO:0008009	chemokine activity	3/37	49/18496	0.000127426	0.00512889	0.00342038	CCL5/CCL4/CCL3	3
